# Supplementary material for: Association of the Fractal Dimension of Retinal Arteries and Veins with Quantitative Brain MRI Measures in HIV-Infected and Uninfected Women
Source: PLoS One. 2016 May 9;11(5):e0154858. doi: 10.1371/journal.pone.0154858 (PMC4861324; doi:10.1371/journal.pone.0154858)
Supplement: S1 Dataset — (XLSX) [file pone.0154858.s001.xlsx]

## Sheet: dataset for PLOS One no IDs
PLOS_ID	CD4 Number	CRAE	CRVE	overall fraction dimension	arterial fractal dimension	venous fractal dimension	CRAE_CRVE	MD	FA	AA	WM hyperintensities	SubCortGrayVol	TotalGrayVol	ANYHTN	age	logWM	ICV	HIV_infected
1	586	143.35	217.14	1.45	1.22	1.22	0.66	0.77	0.4	0	1.9997	46.522	499.349	0	43.93	3.3	1129.15	1
2	985	167.23	217.23	1.47	1.29	1.2	0.77	0.85	0.33	1	1.0315	44.754	444.59	1	63.13	3.01	1107.09	1
3	227	148.5	237.14	1.45	1.25	1.21	0.63	0.83	0.36	1	2.0295	47.496	489.136	0	51.05	3.31	1331.05	1
4	301	159.3	203.53	1.46	1.27	1.23	0.78	0.8	0.36	0	0.9091	50.805	568.299	0	49.38	2.96	1236.24	1
5	481	150.52	198.05	1.47	1.24	1.25	0.76	0.79	0.36	0	1.4498	44.3	445.092	1	56.77	3.16	1125.17	1
6	466	148.48	223.79	1.49	1.28	1.29	0.66	0.84	0.32	1	2.2061	51.871	506.49	1	55.31	3.34	1354.86	1
7	574	159.48	266.67	1.48	1.27	1.22	0.6	0.79	0.38	1	1.3417	52.823	506.424	0	50.81	3.13	1302.58	1
8	543	157.15	209.45	1.44	1.22	1.2	0.75	0.77	0.37	0	1.01	57.84	641.032	0	40.04	3	1508.49	1
9	747	156.48	228.12	1.54	1.32	1.3	0.69	0.81	0.34	0	1.0126	48.933	500.304	0	48.39	3.01	1065.06	1
10	608	182.67	254.05	1.42	1.2	1.21	0.72	0.85	0.33	1	1.0246	47.159	443.574	1	57.95	3.01	1016.58	1
11	401	121.76	178.38	1.41	1.22	1.16	0.68	0.78	0.38	0	1.788	53.953	554.489	0	55.49	3.25	1454.98	1
12	96	183.18	263.12	1.48	1.25	1.28	0.7	0.82	0.37	1	1.362	50.788	487.839	0	37.23	3.13	1299.21	1
13	606	174.14	250.89	1.53	1.32	1.32	0.69	0.7	0.39	1	1.9976	54.754	569.4	0	39.82	3.3	1286.69	1
14	798	122.41	185.57	1.44	1.21	1.25	0.66	0.81	0.33	1	2.8762	58.747	567.547	1	47.82	3.46	1458.97	1
15	722	161.64	223.35	1.44	1.22	1.21	0.72	0.8	0.37	1	2.4597	50.284	515.789	0	50.82	3.39	1369.1	1
16		166.75	245.68	1.48	1.29	1.25	0.68	0.75	0.39	1	1.1608	53.473	531.421	0	52.1	3.06	1297.87	0
17		160.79	236.04	1.47	1.26	1.27	0.68	0.84	0.35	1	1.213	49.722	475.697	1	54.39	3.08	1312.93	0
18		134.75	230.31	1.43	1.19	1.22	0.59	0.89	0.31	1	2.1535	46.655	479.153	1	54.35	3.33	1209.45	0
19		149.3	226.52	1.47	1.25	1.25	0.66	0.79	0.38	1	1.771	52.623	580.798	0	50.07	3.25	1407.76	0
20		153.44	253.89	1.47	1.26	1.25	0.6	0.81	0.35	1	1.9375	54.367	475.343	1	46.73	3.29	1340.9	0
21		171.45	270.35	1.4	1.16	1.22	0.63	0.8	0.37	1	1.4999	49.343	492.969	0	46.01	3.18	1214.1	0
22		170.62	268.32	1.48	1.25	1.26	0.64	0.83	0.33	1	2.429	43.815	410.149	1	51.39	3.39	1181	0
23	400	163.83	222.39	1.44	1.24	1.2	0.74	0.73	0.4	0	1.3395	58.459	598.054	0	47.33	3.13	1459.18	1
24		139.63	196.86	1.48	1.29	1.24	0.71	0.76	0.37	0	1.5015	50.173	494.101	0	48.79	3.18	1249.43	0
25		140.18	214.11	1.46	1.26	1.23	0.65	0.83	0.36	0	2.7008	52.815	531.351	0	49.83	3.43	1430.34	0
26		139.86	213.42	1.44	1.18	1.26	0.66	0.86	0.33	1	6.6077	41.087	477.713	1	44.91	3.82	1200.02	1
27	727	184.59	271.53	1.54	1.32	1.32	0.68	0.79	0.38	1	1.9125	55.485	558.168	0	36.56	3.28	1190.54	1
28	195	144.89	220.38	1.48	1.28	1.26	0.66	0.81	0.35	1	1.7659	50.394	521.096	1	42.28	3.25	1225.67	1
29	1103	151.83	208.27	1.47	1.28	1.23	0.73	0.83	0.37	1	1.4542	48.875	537.925	0	50.4	3.16	1332.4	1
30	722	152.89	238.63	1.49	1.27	1.27	0.64	0.83	0.34	1	1.0918	44.889	474.791	1	44.59	3.04	1097.62	1
31	193	159.42	224.82	1.44	1.26	1.16	0.71	0.79	0.37	1	1.3057	51.517	526.559	0	35.87	3.12	946.501	1
32	637	135.69	219.48	1.42	1.22	1.18	0.62	0.82	0.37	1	1.4527	57.502	539.338	0	50.5	3.16	1280.62	1
33	1108	155.77	245.75	1.48	1.3	1.22	0.63	0.77	0.39	1	1.3745	58.484	542.484	1	35.81	3.14	1309.68	1
34	490	169.2	225.44	1.51	1.34	1.24	0.75	0.77	0.36	1	1.1591	46.559	456.054	0	45.52	3.06	1025.57	1
35	601	164.58	235.39	1.5	1.28	1.29	0.7	0.83	0.33	1	1.4932	56.088	523.213	1	33.2	3.17	1351.04	1
36	855	159.92	214.68	1.46	1.24	1.23	0.74	0.76	0.4	0	1.0562	53.455	563.502	0	35.36	3.02	1257.75	1
37	499	170.79	218.18	1.49	1.26	1.25	0.78	0.8	0.33	0	1.9119	55.85	525.105	0	42.47	3.28	1433.19	1
38	484	151.1	225.58	1.43	1.23	1.2	0.67	0.78	0.38	1	1.0059	53.362	530.023	0	45.22	3	1302.72	1
39		152.45	226.01	1.46	1.24	1.24	0.67	0.74	0.38	1	1.2939	51.269	509.206	0	52.14	3.11	1120.82	0
40		165.42	251.04	1.52	1.29	1.3	0.66	0.68	0.42	1	0.8973	54.254	524.569	0	34.51	2.95	1259.53	0
41		164.68	263.55	1.44	1.24	1.2	0.62	0.81	0.36	1	1.2723	49.044	496.278	0	48.37	3.1	1136.42	0
42		151.08	228.14	1.4	1.17	1.2	0.66	0.8	0.36	1	1.4557	54.642	534.972	0	40.46	3.16	1334.4	0
43		163.51	246.19	1.48	1.3	1.23	0.66	0.76	0.41	1	1.6464	54.58	578.923	0	33.8	3.22	1330.25	0
44		141.92	222.05	1.52	1.33	1.26	0.64	0.83	0.37	1	1.8888	65.698	625.946	0		3.28	1544.14	0
45		160.04	230.19	1.53	1.24	1.36	0.7	0.84	0.34	1	1.9583	55.439	507.187	1	37.04	3.29	1400.27	0
46		161.51	228.29	1.49	1.26	1.3	0.71	0.8	0.37	0	1.1614	55.251	555.25	0	34.48	3.06	1134.59	0
47		143.17	229.63	1.41	1.22	1.18	0.62	0.8	0.37	1	1.4075	49.808	473.365	1	48.63	3.15	1112.46	0
48	484	151.55	227.65	1.45	1.25	1.23	0.67	0.87	0.34	1	1.6999	43.476	437.963	0	45.95	3.23	1214.12	1
49	669	156.46	215.59	1.37	1.15	1.15	0.73	0.82	0.34	1	1.155	49.045	519.557	0	47.22	3.06	1263.37	1
50	517	178.7	253.69	1.47	1.27	1.25	0.7	0.79	0.38	1	1.4212	44.182	426.803	0	45.79	3.15	974.504	1
51	556	178.72	259.88	1.45	1.22	1.25	0.69	0.83	0.35	1	1.812	54.52	535.232	1	40.01	3.26	1316.4	1
52	556	150.12	230.08	1.49	1.25	1.29	0.65	0.79	0.38	1	1.6426	58.541	588.578	0	32.76	3.22	1424.89	1
53		161.44	247.6	1.5	1.27	1.29	0.65	0.82	0.34	1	1.7682	58.89	580.473	0	44.45	3.25	1417.68	0
54		145.41	216.11	1.44	1.22	1.22	0.67	0.81	0.34	1	0.706	38.578	439.147	1	48.35	2.85	908.075	0
55		154.36	229.51	1.41	1.2	1.19	0.67	0.81	0.36	1	1.8291	52.991	543.205	1	48.02	3.26	1225.34	0

## Sheet: Variables defined
PLOS_ID	ID number
CD4N	absolute CD4 number
mean_RAE	central retinal arterial equivalent
mean_RVE	central retinal venular equivalent
mean_overall_dim	overall retinal fractal dimension
mean_arterial_dim	retinal venous fractal dimension
mean_venous_dim	retinal venous fractal dimension
RAE_RVE	mean_RAE divided by mean _RVE
MeanDiffusivity	Mean diffusivity of total white matter in cerebral hemispheres
FA	fractal anisotropy
AA	of African descent
WMhypointensities	white matter hyperintensities
SubCortGrayVol	subcortical gray matter volume (supratentorial)
TotalGrayVol	total gray matter volume (supratentorial)
ANYHTN	any hypertension
age	age (years) at imaging
logWM	log (base `10) white matter abnormalities
ICV	estimated intracranial volume
HIV_infected	HIV_infected
